# Supplementary material for: Phosphatase PTPN22 functions as an adaptor in the mTORC2 complex
Source: EMBO Rep. 2025 Sep 16;26(21):5172–98. doi: 10.1038/s44319-025-00576-5 (PMC12592532; doi:10.1038/s44319-025-00576-5)
Supplement: Supplementary file 2 — Source data Fig. 1 [file 44319_2025_576_MOESM2_ESM.zip]

Archive with 18 entries (9 files):
- Figure 1/1B/
- Figure 1/1B/1B.tif
- Figure 1/1C/
- Figure 1/1C/1C.tif
- Figure 1/1D/
- Figure 1/1D/1D.tif
- Figure 1/1E/
- Figure 1/1E/1E.tif
- Figure 1/1F/
- Figure 1/1F/1F.tif
- Figure 1/1G/
- Figure 1/1G/1G.tif
- Figure 1/1H/
- Figure 1/1H/1H.tif
- Figure 1/1I/
- Figure 1/1I/1I.tif
- Figure 1/1J/
- Figure 1/1J/1J.tif
