# Supplementary material for: Phosphatase PTPN22 functions as an adaptor in the mTORC2 complex
Source: EMBO Rep. 2025 Sep 16;26(21):5172–98. doi: 10.1038/s44319-025-00576-5 (PMC12592532; doi:10.1038/s44319-025-00576-5)
Supplement: Supplementary file 3 — Source data Fig. 2 [file 44319_2025_576_MOESM3_ESM.zip]

Archive with 25 entries (13 files):
- Figure 2/2A/
- Figure 2/2A/2A.tif
- Figure 2/2B/
- Figure 2/2B/2B.tif
- Figure 2/2C/
- Figure 2/2C/2C_Quantification.xlsx
- Figure 2/2C/2C_Western Blots.tif
- Figure 2/2D/
- Figure 2/2D/Quantification of pAKT-S473-AKT_HCT116.xlsx
- Figure 2/2E/
- Figure 2/2E/2E.tif
- Figure 2/2F/
- Figure 2/2F/Quantification__EGF Stimulation_(HCT116).xlsx
- Figure 2/2G/
- Figure 2/2G/2G.tif
- Figure 2/2H/
- Figure 2/2H/pAKT Rescue Experiments_(HCT116)_Quantification.xlsx
- Figure 2/2I/
- Figure 2/2I/2I.tif
- Figure 2/2J/
- Figure 2/2J/Quantification_Torin Experiments.xlsx
- Figure 2/2L/
- Figure 2/2L/2L.tif
- Figure 2/2M/
- Figure 2/2M/In vitro Kinase Assay Quantification.xlsx
