# Supplementary material for: Phosphatase PTPN22 functions as an adaptor in the mTORC2 complex
Source: EMBO Rep. 2025 Sep 16;26(21):5172–98. doi: 10.1038/s44319-025-00576-5 (PMC12592532; doi:10.1038/s44319-025-00576-5)
Supplement: Supplementary file 3 — Source data Fig. 2 [file 44319_2025_576_MOESM3_ESM.zip › Figure 2/2C/2C_Quantification.xlsx]

## Sheet: Sheet1
	shRNA_Control			shRNA_4 (PTPN22)			shRNA_5 (PTPN22)				For shRNA-4	For shRNA-5		SD_4	SD_5
pAKT_S473/AKT	1	1	1	0.643472	0.580279	0.462579	0.545608	0.374378	0.398825
pAKT_T308/AKT	1	1	1	0.459651	0.687676	0.606847	0.453305	0.3374	0.492126	1	0.584725	0.427611		0.115611	0.0804999
pFoxO/FoxO	1	1	1	0.464408	0.605007	0.503774	0.31124	0.323033	0.384748	1	0.524396	0.339674		0.0725325	0.0394782
pGSK-3β_S9/GSK-3β	1	1	1	0.644829	0.574159	0.522221	0.525865	0.497883	0.300619	1	0.580403	0.441455		0.0615422	0.122768
