# Supplementary material for: Phosphatase PTPN22 functions as an adaptor in the mTORC2 complex
Source: EMBO Rep. 2025 Sep 16;26(21):5172–98. doi: 10.1038/s44319-025-00576-5 (PMC12592532; doi:10.1038/s44319-025-00576-5)
Supplement: Supplementary file 3 — Source data Fig. 2 [file 44319_2025_576_MOESM3_ESM.zip › Figure 2/2D/Quantification of pAKT-S473-AKT_HCT116.xlsx]

## Sheet: Sheet1
Control shRNA				PTPN22 shRNA-1				PTPN22 shRNA-2
Experiment-1	Experiment-2	Experiment-3		Experiment-1	Experiment-2	Experiment-3		Experiment-1	Experiment-2	Experiment-3
1	1	1		0.643472	0.580279	0.462579		0.545608	0.374378	0.398825
