# Supplementary material for: Phosphatase PTPN22 functions as an adaptor in the mTORC2 complex
Source: EMBO Rep. 2025 Sep 16;26(21):5172–98. doi: 10.1038/s44319-025-00576-5 (PMC12592532; doi:10.1038/s44319-025-00576-5)
Supplement: Supplementary file 3 — Source data Fig. 2 [file 44319_2025_576_MOESM3_ESM.zip › Figure 2/2F/Quantification__EGF Stimulation_(HCT116).xlsx]

## Sheet: Sheet1
Time in (min)	Control shRNA				PTPN22 shRNA
	Experiment-1	Experiment-2	Experiment-3		Experiment-1	Experiment-2	Experiment-3
0	1	1	1		0.24453	0.159906	0.085914
5	1.1526	1.38543	1.40631		0.612765	0.837677	0.296359
15	2.5961	2.05296	2.15558		1.11837	1.06628	0.998081
30	2.60392	2.2316	2.62438		1.75009	1.81635	1.44011
