# Supplementary material for: Phosphatase PTPN22 functions as an adaptor in the mTORC2 complex
Source: EMBO Rep. 2025 Sep 16;26(21):5172–98. doi: 10.1038/s44319-025-00576-5 (PMC12592532; doi:10.1038/s44319-025-00576-5)
Supplement: Supplementary file 3 — Source data Fig. 2 [file 44319_2025_576_MOESM3_ESM.zip › Figure 2/2H/pAKT Rescue Experiments_(HCT116)_Quantification.xlsx]

## Sheet: Sheet1
	Control shRNA	PTPN22 shRNA + Vector	PTPN22 shRNA + PTPN22 (WT) shRNA Res.	PTPN22 shRNA + PTPN22 (D/A-C/S) shRNA Res.
Experiment-1	1	0.369362	1.10001	1.01641
Experiment-2	1	0.552008	1.00499	0.901134
Experiment-3	1	0.506269	1.13458	0.958799
