# Supplementary material for: Phosphatase PTPN22 functions as an adaptor in the mTORC2 complex
Source: EMBO Rep. 2025 Sep 16;26(21):5172–98. doi: 10.1038/s44319-025-00576-5 (PMC12592532; doi:10.1038/s44319-025-00576-5)
Supplement: Supplementary file 3 — Source data Fig. 2 [file 44319_2025_576_MOESM3_ESM.zip › Figure 2/2J/Quantification_Torin Experiments.xlsx]

## Sheet: Sheet1
	PTPN22 shRNA-2 + Myc-Vector	PTPN22 shRNA-2 + Myc-PTPN22 (WT) shRNA Res. (- Torin)	PTPN22 shRNA-2 + Myc-PTPN22 (WT) shRNA Res. (+ Torin)
Experiment-1	1	2.19193	0.125355
Experiment-2	1	2.09102	0.0735306
Experiment-3	1	1.7546	0.0884654
