# Supplementary material for: Phosphatase PTPN22 functions as an adaptor in the mTORC2 complex
Source: EMBO Rep. 2025 Sep 16;26(21):5172–98. doi: 10.1038/s44319-025-00576-5 (PMC12592532; doi:10.1038/s44319-025-00576-5)
Supplement: Supplementary file 3 — Source data Fig. 2 [file 44319_2025_576_MOESM3_ESM.zip › Figure 2/2M/In vitro Kinase Assay Quantification.xlsx]

## Sheet: Sheet1
	Control shRNA	PTPN22 shRNA
Experiment-1	1	0.421236
Experiment-2	1	0.314926
Experiment-3	1	0.220519
Experiment-4	1	0.470754
