# Supplementary material for: Phosphatase PTPN22 functions as an adaptor in the mTORC2 complex
Source: EMBO Rep. 2025 Sep 16;26(21):5172–98. doi: 10.1038/s44319-025-00576-5 (PMC12592532; doi:10.1038/s44319-025-00576-5)
Supplement: Supplementary file 4 — Source data Fig. 3 [file 44319_2025_576_MOESM4_ESM.zip]

Archive with 20 entries (10 files):
- Figure 3/3B/
- Figure 3/3B/3B.tif
- Figure 3/3C/
- Figure 3/3C/3C.tif
- Figure 3/3D/
- Figure 3/3D/3D.tif
- Figure 3/3E/
- Figure 3/3E/3E.tif
- Figure 3/3F/
- Figure 3/3F/3F.tif
- Figure 3/3G/
- Figure 3/3G/3G.tif
- Figure 3/3H/
- Figure 3/3H/3H.tif
- Figure 3/3I/
- Figure 3/3I/In vitro Quantification.xlsx
- Figure 3/3J/
- Figure 3/3J/3J.tif
- Figure 3/3K/
- Figure 3/3K/3K.tif
