# Supplementary material for: Phosphatase PTPN22 functions as an adaptor in the mTORC2 complex
Source: EMBO Rep. 2025 Sep 16;26(21):5172–98. doi: 10.1038/s44319-025-00576-5 (PMC12592532; doi:10.1038/s44319-025-00576-5)
Supplement: Supplementary file 4 — Source data Fig. 3 [file 44319_2025_576_MOESM4_ESM.zip › Figure 3/3I/In vitro Quantification.xlsx]

## Sheet: Sheet1
	GST-alone + SFB-RICTOR	GST-mSIN + His-PTPN22 + SFB-RICTOR	GST-mSIN + SFB-RICTOR
Experiment-1	0.0228854	1	0.600477
Experiment-2	0.0150987	1	0.501021
Experiment-3	0.0170739	1	0.679698
