# Supplementary material for: Phosphatase PTPN22 functions as an adaptor in the mTORC2 complex
Source: EMBO Rep. 2025 Sep 16;26(21):5172–98. doi: 10.1038/s44319-025-00576-5 (PMC12592532; doi:10.1038/s44319-025-00576-5)
Supplement: Supplementary file 5 — Source data Fig. 4 [file 44319_2025_576_MOESM5_ESM.zip]

Archive with 10 entries (5 files):
- Figure 4/4B/
- Figure 4/4B/4B.tif
- Figure 4/4C/
- Figure 4/4C/4C.tif
- Figure 4/4D/
- Figure 4/4D/4D.tif
- Figure 4/4G/
- Figure 4/4G/4G.tif
- Figure 4/4H/
- Figure 4/4H/4H.tif
