# Supplementary material for: Phosphatase PTPN22 functions as an adaptor in the mTORC2 complex
Source: EMBO Rep. 2025 Sep 16;26(21):5172–98. doi: 10.1038/s44319-025-00576-5 (PMC12592532; doi:10.1038/s44319-025-00576-5)
Supplement: Supplementary file 6 — Source data Fig. 5 [file 44319_2025_576_MOESM6_ESM.zip]

Archive with 22 entries (15 files):
- Figure 5/5A/
- Figure 5/5A/Cell Proliferation Assay_Quantification.xlsx
- Figure 5/5B/
- Figure 5/5B/Control shRNA + Empty Vector.tif
- Figure 5/5B/Full Plate_All Samples Together.tif
- Figure 5/5B/PTPN22 shRNA-2 + Empty Vector.tif
- Figure 5/5B/PTPN22 shRNA-2 + PTPN22 (D_A-C_S) shRNA Res..tif
- Figure 5/5B/PTPN22 shRNA-2 + PTPN22 (WT) shRNA Res..tif
- Figure 5/5C/
- Figure 5/5C/Quantification_Colony Formation_Rescue Experiments.xlsx
- Figure 5/5D/
- Figure 5/5D/Control shRNA.tif
- Figure 5/5D/PTPN22 shRNA-1.tif
- Figure 5/5D/PTPN22 shRNA-2 + Empty Vector.tif
- Figure 5/5D/PTPN22 shRNA-2 + PTPN22 (D_A-C_S) shRNA Res..tif
- Figure 5/5D/PTPN22 shRNA-2 + PTPN22 (WT) shRNA Res..tif
- Figure 5/5E/
- Figure 5/5E/Migration Assay Data.xlsx
- Figure 5/5F/
- Figure 5/5F/Tumor Image.tif
- Figure 5/5G-5H/
- Figure 5/5G-5H/Tumor_Volumes & Weights.xlsx
