# Supplementary material for: Phosphatase PTPN22 functions as an adaptor in the mTORC2 complex
Source: EMBO Rep. 2025 Sep 16;26(21):5172–98. doi: 10.1038/s44319-025-00576-5 (PMC12592532; doi:10.1038/s44319-025-00576-5)
Supplement: Supplementary file 6 — Source data Fig. 5 [file 44319_2025_576_MOESM6_ESM.zip › Figure 5/5A/Cell Proliferation Assay_Quantification.xlsx]

## Sheet: Sheet1
	Control shRNA			PTPN22 shRNA-1			PTPN22 shRNA-2
Days	Experiment-1	Experiment-2	Experiment-3	Experiment-1	Experiment-2	Experiment-3	Experiment-1	Experiment-2	Experiment-3
0	30000	30000	30000	30000	30000	30000	30000	30000	30000
1	92600	80700	72000	42000	49500	51000	47000	43200	36000
3	295000	250000	218000	142000	179000	196000	168000	156000	133000
5	596000	510000	468000	305000	397000	442000	326000	334000	269000
