# Supplementary material for: Phosphatase PTPN22 functions as an adaptor in the mTORC2 complex
Source: EMBO Rep. 2025 Sep 16;26(21):5172–98. doi: 10.1038/s44319-025-00576-5 (PMC12592532; doi:10.1038/s44319-025-00576-5)
Supplement: Supplementary file 6 — Source data Fig. 5 [file 44319_2025_576_MOESM6_ESM.zip › Figure 5/5C/Quantification_Colony Formation_Rescue Experiments.xlsx]

## Sheet: Sheet1
Colony Formation Assay	Experiment-1				Experiment-2				Experiment-3
Replicate	1	2	Average		1	2	Average		1	2	Average
Control shRNA + Empty Vector	172	158	165		193	171	182		170	180	175
PTPN22 shRNA-2 + Empty Vector	68	56	62		65	57	61		79	72	75.5
PTPN22 shRNA-2 + PTPN22 (WT) shRNA Res.	152	187	169.5		164	206	185		201	162	181.5
PTPN22 shRNA-2 + PTPN22 (D195A-C227S) shRNA Res.	168	148	158		151	152	151.5		180	189	184.5
