# Supplementary material for: Phosphatase PTPN22 functions as an adaptor in the mTORC2 complex
Source: EMBO Rep. 2025 Sep 16;26(21):5172–98. doi: 10.1038/s44319-025-00576-5 (PMC12592532; doi:10.1038/s44319-025-00576-5)
Supplement: Supplementary file 6 — Source data Fig. 5 [file 44319_2025_576_MOESM6_ESM.zip › Figure 5/5E/Migration Assay Data.xlsx]

## Sheet: Sheet1
Experiment-1	Field-1	Field-2	Field-3	Field-4	Mean	Percentage
Control shRNA	895	675	732	645	736.75	100
PTPN22 shRNA-1	386	305	234	354	319.75	43.4001
PTPN22 shRNA-2 + Empty Vector	170	195	166	157	172	23.3458
PTPN22 shRNA-2 + PTPN22 (WT) shRNA Res.	603	679	687	644	653.25	88.6664
PTPN22 shRNA-2 + PTPN22 (D/A-/C/S) shRNA Res.	606	569	575	639	597.25	81.0655
Experiment-2	Field-1	Field-2	Field-3	Field-4	Mean	Percentage
Control shRNA	798	807	804	954	840.75	100
PTPN22 shRNA-1	291	315	237	330	293.25	34.8796
PTPN22 shRNA-2 + Empty Vector	204	129	201	279	203.25	24.1748
PTPN22 shRNA-2 + PTPN22 (WT) shRNA Res.	687	786	846	672	747.75	88.9384
PTPN22 shRNA-2 + PTPN22 (D/A-/C/S) shRNA Res.	825	804	738	768	783.75	93.2203
