# Supplementary material for: Phosphatase PTPN22 functions as an adaptor in the mTORC2 complex
Source: EMBO Rep. 2025 Sep 16;26(21):5172–98. doi: 10.1038/s44319-025-00576-5 (PMC12592532; doi:10.1038/s44319-025-00576-5)
Supplement: Supplementary file 6 — Source data Fig. 5 [file 44319_2025_576_MOESM6_ESM.zip › Figure 5/5G-5H/Tumor_Volumes & Weights.xlsx]

## Sheet: Sheet1
Tumor Weights (in g)				Tumor Volume (mm3)
Control shRNA	PTPN22 shRNA					Control shRNA	PTPN22 shRNA
1.16	0.247				Mice No.	0.5 x L x W2	0.5 x L x W2
0.859	0.388			Day 15	1	364.5	171.5
2.012	0.104				2	405	144
1.76	0.026				3	0	256
1.514	0.815				4	0	0
3.411	0.16				5	144	64
0.457	0.482				6	252	0
					7	87.5	0
					Mice No.	0.5 x L x W2	0.5 x L x W2
					1	445.5	256
				Day 18	2	726	445.5
					3	405	486
					4	364.5	0
					5	384	150
					6	567	0
					7	245	0
					Mice No.	0.5 x L x W2	0.5 x L x W2
					1	600	364.5
				Day 21	2	1008	550
					3	1267.5	907.5
					4	786.5	62.5
					5	907	252
					6	1190	0
					7	416	32
					Mice No.	0.5 x L x W2	0.5 x L x W2
					1	1372	500
				Day 24	2	1470	847
					3	1912.5	1080
					4	1912.5	108
					5	1056	294
					6	1700	0
					7	650	126
					Mice No.	0.5 x L x W2	0.5 x L x W2
					1	1687.5	500
				Day 27	2	1470	1008
					3	2250	1080
					4	2048	171.5
					5	1287	343
					6	2880	0
					7	800	288
					Mice No.	0.5 x L x W2	0.5 x L x W2
					1	2304	1372
				Day 30	2	2176	1687.5
					3	4400	2137.5
					4	2176	320
					5	1680	392
					6	4508	64
					7	1296	445.5
					Mice No.	0.5 x L x W2	0.5 x L x W2
					1	2304	1372
				Day 33	2	4000	1687.5
					3	4600	2137.5
					4	2601	500
					5	1980	392
					6	5625	80
					7	1296	526.5
					Mice No.	0.5 x L x W2	0.5 x L x W2
					1	5324	4000
				Day 36	2	7488	5.808
					3	4512.5	2137.5
					4	4000	665.5
					5	2340	392
					6	7424	125
					7	7840	2.025
