# Supplementary material for: Phosphatase PTPN22 functions as an adaptor in the mTORC2 complex
Source: EMBO Rep. 2025 Sep 16;26(21):5172–98. doi: 10.1038/s44319-025-00576-5 (PMC12592532; doi:10.1038/s44319-025-00576-5)
Supplement: Supplementary file 7 — Figure EV1 Source Data [file 44319_2025_576_MOESM7_ESM.zip]

Archive with 6 entries (3 files):
- Figure EV1/EV1A/
- Figure EV1/EV1A/PTPN22 (Enrichr_NCI Pathways).xlsx
- Figure EV1/EV1B/
- Figure EV1/EV1B/EV1B.tif
- Figure EV1/EV1C/
- Figure EV1/EV1C/EV1C.tif
