# Supplementary material for: Phosphatase PTPN22 functions as an adaptor in the mTORC2 complex
Source: EMBO Rep. 2025 Sep 16;26(21):5172–98. doi: 10.1038/s44319-025-00576-5 (PMC12592532; doi:10.1038/s44319-025-00576-5)
Supplement: Supplementary file 7 — Figure EV1 Source Data [file 44319_2025_576_MOESM7_ESM.zip › Figure EV1/EV1A/PTPN22 (Enrichr_NCI Pathways).xlsx]

## Sheet: Sheet1
Using Enrichr [NCI pathways]
Class I PI3K signaling events mediated by Akt Homo sapiens	5.071e-10	-9.29491
p38 signaling mediated by MAPKAP kinases Homo sapiens	6.206e-07	-6.20719
mTOR signaling pathway Homo sapiens	1.773e-07	-6.75129
Role of Calcineurin-dependent NFAT signaling in lymphocytes Homo sapiens	8.625e-07	-6.06424
Validated targets of C-MYC transcriptional activation Homo sapiens	1.077e-07	-6.96778
LKB1 signaling events Homo sapiens	2.689e-06	-5.57041
ErbB1 downstream signaling Homo sapiens	5.193e-07	-6.28458
ATR signaling pathway Homo sapiens	5.49e-05	-4.26043
FoxO family signaling Homo sapiens	2.83e-05	-4.54821
IL3-mediated signaling events Homo sapiens	0.0004708	-3.32716
	3.32716
	4.26043
	4.54821
	5.57041
	6.06424
	6.20719
	6.28458
	6.75129
	6.96778
	9.29491
