# Supplementary material for: Phosphatase PTPN22 functions as an adaptor in the mTORC2 complex
Source: EMBO Rep. 2025 Sep 16;26(21):5172–98. doi: 10.1038/s44319-025-00576-5 (PMC12592532; doi:10.1038/s44319-025-00576-5)
Supplement: Supplementary file 8 — Figure EV2 Source Data [file 44319_2025_576_MOESM8_ESM.zip]

Archive with 12 entries (6 files):
- Figure EV2/EV2A/
- Figure EV2/EV2A/EV2A.tif
- Figure EV2/EV2B-EV2F/
- Figure EV2/EV2B-EV2F/Quantification_EV2B-EV2F.xlsx
- Figure EV2/EV2G/
- Figure EV2/EV2G/EV2G.tif
- Figure EV2/EV2H-EV2I/
- Figure EV2/EV2H-EV2I/Quantification_EV2H-EV2I.xlsx
- Figure EV2/EV2J/
- Figure EV2/EV2J/EV2J.tif
- Figure EV2/EV2K/
- Figure EV2/EV2K/EV2K.tif
