# Supplementary material for: Phosphatase PTPN22 functions as an adaptor in the mTORC2 complex
Source: EMBO Rep. 2025 Sep 16;26(21):5172–98. doi: 10.1038/s44319-025-00576-5 (PMC12592532; doi:10.1038/s44319-025-00576-5)
Supplement: Supplementary file 8 — Figure EV2 Source Data [file 44319_2025_576_MOESM8_ESM.zip › Figure EV2/EV2B-EV2F/Quantification_EV2B-EV2F.xlsx]

## Sheet: Sheet1
	Control shRNA		PTPN22 shRNA-1		PTPN22 shRNA-2
pFoXO/FoXO	1		0.342187		0.104406
	1		0.335098		0.499441
	1		0.277007		0.455847
pAkt_S473/Akt	1		0.350182		0.332577
	1		0.348237		0.482095
	1		0.477784		0.521677
p70S6K_T389/p70S6K	1		0.987235		0.874738
	1		1.08902		1.06443
	1		1.15664		1.10467
pGSK-3β_S9/GSK-3β	1		0.284525		0.228369
	1		0.229981		0.445609
	1		0.526105		0.451568
pAkt_T308/Akt	1		0.437327		0.434828
	1		0.686836		0.442708
	1		0.538481		0.310296
