# Supplementary material for: Phosphatase PTPN22 functions as an adaptor in the mTORC2 complex
Source: EMBO Rep. 2025 Sep 16;26(21):5172–98. doi: 10.1038/s44319-025-00576-5 (PMC12592532; doi:10.1038/s44319-025-00576-5)
Supplement: Supplementary file 8 — Figure EV2 Source Data [file 44319_2025_576_MOESM8_ESM.zip › Figure EV2/EV2H-EV2I/Quantification_EV2H-EV2I.xlsx]

## Sheet: Sheet1
		Control shRNA		PTPN22 shRNA-1		PTPN22 shRNA-2		Ratio:
Experiment-1		1		0.472193		0.414978		pSGK1/SGK1
Experiment-2		1		0.527717		0.544153		pSGK1/SGK1
Experiment-3		1		0.583158		0.499578		pSGK1/SGK1
Experiment-1		1		0.559742		0.421718		pPKCα/PKCα
Experiment-2		1		0.455683		0.31166		pPKCα/PKCα
Experiment-3		1		0.525162		0.390454		pPKCα/PKCα
