# Supplementary material for: Phosphatase PTPN22 functions as an adaptor in the mTORC2 complex
Source: EMBO Rep. 2025 Sep 16;26(21):5172–98. doi: 10.1038/s44319-025-00576-5 (PMC12592532; doi:10.1038/s44319-025-00576-5)
Supplement: Supplementary file 9 — Figure EV3 Source Data [file 44319_2025_576_MOESM9_ESM.zip]

Archive with 10 entries (5 files):
- Figure EV3/EV3A/
- Figure EV3/EV3A/EV3A.tif
- Figure EV3/EV3B/
- Figure EV3/EV3B/EV3B.tif
- Figure EV3/EV3C/
- Figure EV3/EV3C/EV3C.tif
- Figure EV3/EV3D/
- Figure EV3/EV3D/EV3D.tif
- Figure EV3/EV3E/
- Figure EV3/EV3E/EV3E.tif
