# Supplementary material for: Phosphatase PTPN22 functions as an adaptor in the mTORC2 complex
Source: EMBO Rep. 2025 Sep 16;26(21):5172–98. doi: 10.1038/s44319-025-00576-5 (PMC12592532; doi:10.1038/s44319-025-00576-5)
Supplement: Supplementary file 10 — Figure EV4 Source Data [file 44319_2025_576_MOESM10_ESM.zip]

Archive with 10 entries (5 files):
- Figure EV4/EV4D/
- Figure EV4/EV4D/EV4D.tif
- Figure EV4/EV4E/
- Figure EV4/EV4E/EV4E.tif
- Figure EV4/EV4F/
- Figure EV4/EV4F/EV4F.tif
- Figure EV4/EV4G/
- Figure EV4/EV4G/Quantification_PTPN22-AKT Competition Assay In vitro.xlsx
- Figure EV4/EV4H/
- Figure EV4/EV4H/EV4H.tif
