# Supplementary material for: Phosphatase PTPN22 functions as an adaptor in the mTORC2 complex
Source: EMBO Rep. 2025 Sep 16;26(21):5172–98. doi: 10.1038/s44319-025-00576-5 (PMC12592532; doi:10.1038/s44319-025-00576-5)
Supplement: Supplementary file 10 — Figure EV4 Source Data [file 44319_2025_576_MOESM10_ESM.zip › Figure EV4/EV4G/Quantification_PTPN22-AKT Competition Assay In vitro.xlsx]

## Sheet: Sheet1
		Experiment-1		Experiment-2		Experiment-3
MBP-Alone + (- His-PTPN22) + GST-AKT		0.075168		0.029668		0.009971
MBP-Alone + (+ His-PTPN22) + GST-AKT		0.086238		0.007383		0.009183
MBP-mSIN + (- His-PTPN22) + GST-AKT		1		1		1
MBP-mSIN + (+ His-PTPN22) + GST-AKT		0.980898		1.05274		1.00899
	1
	2
	3
	4
	1
	2
	3
	4
