# Supplementary material for: Phosphatase PTPN22 functions as an adaptor in the mTORC2 complex
Source: EMBO Rep. 2025 Sep 16;26(21):5172–98. doi: 10.1038/s44319-025-00576-5 (PMC12592532; doi:10.1038/s44319-025-00576-5)
Supplement: Supplementary file 11 — Figure EV5 Source Data [file 44319_2025_576_MOESM11_ESM.zip]

Archive with 21 entries (12 files):
- Figure EV5/EV5A/
- Figure EV5/EV5A/EV5A.tif
- Figure EV5/EV5B/
- Figure EV5/EV5B/Control shRNA.tif
- Figure EV5/EV5B/Full Plate_All Samples Together.tif
- Figure EV5/EV5B/PTPN22 shRNA-1.tif
- Figure EV5/EV5B/PTPN22 shRNA-2.tif
- Figure EV5/EV5C/
- Figure EV5/EV5C/Quantification_Colony Formation Experiments.xlsx
- Figure EV5/EV5D/
- Figure EV5/EV5D/EV5D.tif
- Figure EV5/EV5E/
- Figure EV5/EV5E/Quantification_Cell Proliferation Assay_Rescue Experiments.xlsx
- Figure EV5/EV5G/
- Figure EV5/EV5G/Quantification_Sub-G1 Population Rescue Experiments.xlsx
- Figure EV5/EV5I/
- Figure EV5/EV5I/Quantification_Sub-G1 Population Torin Experiments.xlsx
- Figure EV5/EV5J/
- Figure EV5/EV5J/Quantification_Mitotic Index.xlsx
- Figure EV5/EV5K/
- Figure EV5/EV5K/EV5K.tif
