# Supplementary material for: Phosphatase PTPN22 functions as an adaptor in the mTORC2 complex
Source: EMBO Rep. 2025 Sep 16;26(21):5172–98. doi: 10.1038/s44319-025-00576-5 (PMC12592532; doi:10.1038/s44319-025-00576-5)
Supplement: Supplementary file 11 — Figure EV5 Source Data [file 44319_2025_576_MOESM11_ESM.zip › Figure EV5/EV5C/Quantification_Colony Formation Experiments.xlsx]

## Sheet: Sheet1
Colony Formation Assay	Experiment-1				Experiment-2				Experiment-3
	1	2	Average		1	2	Average		1	2	Average
Control shRNA	363	342	352.5		287	340	313.5		346	356	351
PTPN22 shRNA-1	168	165	166.5		129	149	139		146	184	165
PTPN22 shRNA-2	142	146	144		105	182	143.5		134	172	153
