# Supplementary material for: Phosphatase PTPN22 functions as an adaptor in the mTORC2 complex
Source: EMBO Rep. 2025 Sep 16;26(21):5172–98. doi: 10.1038/s44319-025-00576-5 (PMC12592532; doi:10.1038/s44319-025-00576-5)
Supplement: Supplementary file 11 — Figure EV5 Source Data [file 44319_2025_576_MOESM11_ESM.zip › Figure EV5/EV5E/Quantification_Cell Proliferation Assay_Rescue Experiments.xlsx]

## Sheet: Sheet1
	Control shRNA				PTPN22 shRNA + Empty Vector				PTPN22 shRNA + PTPN22 (WT) shRNA Res.				PTPN22 shRNA + PTPN22 (D/A-C/S) shRNA Res.
Days	Experiment-1	Experiment-2	Experiment-3		Experiment-1	Experiment-2	Experiment-3		Experiment-1	Experiment-2	Experiment-3		Experiment-1	Experiment-2	Experiment-3
0	30000	30000	30000		30000	30000	30000		30000	30000	30000		30000	30000	30000
1	70000	80000	60000		40000	50000	40000		70000	50000	40000		80000	70000	50000
3	200000	280000	230000		130000	190000	130000		140000	260000	200000		140000	250000	240000
5	380000	530000	510000		210000	390000	270000		390000	530000	400000		350000	500000	420000
