# Supplementary material for: Phosphatase PTPN22 functions as an adaptor in the mTORC2 complex
Source: EMBO Rep. 2025 Sep 16;26(21):5172–98. doi: 10.1038/s44319-025-00576-5 (PMC12592532; doi:10.1038/s44319-025-00576-5)
Supplement: Supplementary file 11 — Figure EV5 Source Data [file 44319_2025_576_MOESM11_ESM.zip › Figure EV5/EV5G/Quantification_Sub-G1 Population Rescue Experiments.xlsx]

## Sheet: Sheet1
	Control shRNA	PTPN22 shRNA	PTPN22 shRNA + PTPN22 (WT) shRNA Res.	PTPN22 shRNA + PTPN22 (D195A/C227S) shRNA Res.
Experiment-1	2.11	7.35	2.14	1.98
Experiment-2	1.9	7.77	1.64	2.2
Experiment-3	2.02	7.75	2.82	3.49
