# Supplementary material for: Phosphatase PTPN22 functions as an adaptor in the mTORC2 complex
Source: EMBO Rep. 2025 Sep 16;26(21):5172–98. doi: 10.1038/s44319-025-00576-5 (PMC12592532; doi:10.1038/s44319-025-00576-5)
Supplement: Supplementary file 11 — Figure EV5 Source Data [file 44319_2025_576_MOESM11_ESM.zip › Figure EV5/EV5I/Quantification_Sub-G1 Population Torin Experiments.xlsx]

## Sheet: Sheet1
	Control shRNA	PTPN22 shRNA	PTPN22 shRNA + PTPN22 (WT) shRNA Res.	PTPN22 shRNA + PTPN22 (WT) shRNA Res. + Torin
Experiment-1	2.35	16.2	2.5	15
Experiment-2	3.14	16.2	3.01	12.1
