# Supplementary material for: Phosphatase PTPN22 functions as an adaptor in the mTORC2 complex
Source: EMBO Rep. 2025 Sep 16;26(21):5172–98. doi: 10.1038/s44319-025-00576-5 (PMC12592532; doi:10.1038/s44319-025-00576-5)
Supplement: Supplementary file 11 — Figure EV5 Source Data [file 44319_2025_576_MOESM11_ESM.zip › Figure EV5/EV5J/Quantification_Mitotic Index.xlsx]

## Sheet: Sheet1
Total	PH3 Stained		Control shRNA (in percentage)				Total	PH3 Stained		PTPN22 shRNA (in percentage)
30	2		6.66667				21	2		9.52381
33	0		0				21	2		9.52381
30	1		3.33333				14	4		28.5714
28	0		0				26	5		19.2308
26	2		7.69231				28	4		14.2857
26	1		3.84615				34	4		11.7647
26	1		3.84615				32	2		6.25
29	0		0				28	3		10.7143
19	1		5.26316				19	3		15.7895
22	1		4.54545				22	1		4.54545
33	1		3.0303				25	2		8
27	2		7.40741				13	2		15.3846
23	3		13.0435				37	4		10.8108
91	3		3.2967				52	6		11.5385
72	3		4.16667				72	4		5.55556
